# Supplementary material for: Legacy in End-of-Life Care: A Concept Analysis
Source: Nurs Rep. 2024 Sep 14;14(3):2385–97. doi: 10.3390/nursrep14030177 (PMC11417748; doi:10.3390/nursrep14030177)
Supplement: Supplementary file 1 [file nursrep-14-00177-s001.zip]

Archive with 1 entries (1 files):
- nursrep-3150729-supplementary.pdf
